# Supplementary material for: A Phenomenological Coupled Model for Ion Transport and Deformation in Superabsorbent Polymers in Calcium-Containing Solutions
Source: Gels. 2026 Jul 7;12(7):606. doi: 10.3390/gels12070606 (PMC13409075; doi:10.3390/gels12070606)
Supplement: Supplementary file 1 [file gels-12-00606-s001.zip]

Archive with 1 entries (1 files):
- gels-4312896-supplementary.pdf
